# Supplementary material for: Retrospective parental assessment of childhood neurodevelopmental problems: the use of the Five to Fifteen questionnaire in adults
Source: BJPsych Open. 2019 May 17;5(3):e42. doi: 10.1192/bjo.2019.30 (PMC6537455; doi:10.1192/bjo.2019.30)
Supplement: Supplementary file 1 [file bjosup.zip]

Archive with 2 entries (2 files):
- S2056472419000309sup002.pdf
- S2056472419000309sup001.zip
